# Supplementary material for: HIV-1 controllers possess a unique CD8+ T cell activation phenotype and loss of control is associated with increased expression of exhaustion markers
Source: PLoS One. 2025 Aug 28;20(8):e0328706. doi: 10.1371/journal.pone.0328706 (PMC12393755; doi:10.1371/journal.pone.0328706)
Supplement: S1 Data — (XLSX) [file pone.0328706.s004.xlsx]

## Sheet: 1B
	PWoH	VC	SP cART-
ENS1170	9.48
HFK1114	4.61
BTS1096	3.3
CHT3368	4.13
VIQ1422	1.528
FJG8070		5.98
FWU1270		3.24276
SRS5930		15.23
AEM9650		8.61
HCQ6670		6.16
ARF			8.66
KMJ			38.1
WBZ			18.94
ORL5590			27.3

## Sheet: 1C
	PWoH	VC	SP cART-
ENS1170	2.74
HFK1114	7.72
BTS1096	1.54
CHT3368	1.05
VIQ1422	1.468
FJG8070		11.08
FWU1270		0.08576
SRS5930		6.14
AEM9650		1.76
HCQ6670		6.4
ARF			7.12
KMJ			22.36
WBZ			9.79
ORL5590			13.33

## Sheet: 1D
	PWoH	VC	SP cART-
ENS1170	88.1
HFK1114	89.4
BTS1096	95.9
CHT3368	95.3
VIQ1422	97.1
FJG8070		84.6
FWU1270		96.7
SRS5930		81.1
AEM9650		90.9
HCQ6670		89.6
ARF			86.9
KMJ			53.3
WBZ			77.4
ORL5590			71.1

## Sheet: 1E
	PWoH	VC	SP cART-
ENS1170	9.17
HFK1114	2.89
BTS1096	2.58
CHT3368	3.69
VIQ1422	1.44
FJG8070		4.35
FWU1270		3.24
SRS5930		12.8
AEM9650		7.3
HCQ6670		3.97
ARF			5.94
KMJ			24.4
WBZ			12.8
ORL5590			15.6

## Sheet: 1F
	PWoH	VC	SP cART-
ENS1170	2.43
HFK1114	6
BTS1096	0.82
CHT3368	0.61
VIQ1422	1.38
FJG8070		9.45
FWU1270		0.083
SRS5930		3.71
AEM9650		0.45
HCQ6670		4.21
ARF			4.4
KMJ			8.66
WBZ			3.65
ORL5590			1.63

## Sheet: 1G
	PWoH	VC	SP cART-
ENS1170	0.31
HFK1114	1.72
BTS1096	0.72
CHT3368	0.44
VIQ1422	0.088
FJG8070		1.63
FWU1270		0.00276
SRS5930		2.43
AEM9650		1.31
HCQ6670		2.19
ARF			2.72
KMJ			13.7
WBZ			6.14
ORL5590			11.7

## Sheet: 2B
PWoH	VC	SP cART-
2.055	2.236	4.43
0.614	4.11	40.49
4.99	3.636	15.06
1.8	3.839	59.4
1.697	2.304
	1.276
	1.41
	1.273

## Sheet: 2C
PWoH	VC	SP cART-
0.355	0.486	1.89
0.304	2.06	2.48
0.84	0.236	4.41
3.11	0.879	16.44
2.297	1.624
	1.566
	2.3
	1.403

## Sheet: 2D
PWoH	VC	SP cART-
97.6	94.3	94.2
99.1	97.9	58.5
94.3	95.3	81.4
95.2	99.4	35.2
96.1	97.2
	96.4
	97.4

## Sheet: 2E
PWoH	VC	SP cART-
0.34	0.47	1.37
0.27	1.63	1.09
0.73	0.22	3.55
2.96	0.85	5.44
2.2	1.57
	1.51
	2.17
	1.36

[truncated: 33 more sheets: 2F, 2G, S1A, S1B, S1C, 3A, 3B, 3C, 3D, 3E, 3F, 3G, 3H, 3I, 3J, 3K, 3L, 6A, 6B, 6C …]
